# Supplementary material for: Integrated Rumen Metabolomics and Metagenomics Reveal Microbe–Metabolite Signatures Associated with Heat Tolerance in Dairy Cows
Source: Animals (Basel). 2026 Jul 11;16(14):2152. doi: 10.3390/ani16142152 (PMC13405603; doi:10.3390/ani16142152)
Supplement: Supplementary file 1 [file animals-16-02152-s001.zip › Supplementary Table S1.xlsx]

## Sheet: Sheet1
Supplementary Table S1
name	Compound_ID	log2FC	P-value	VIP	label
Cyclomegistine	Com_3341_neg	-1	0.00020941	2.432	1
Clandonoside	Com_3347_neg	-1.06	0.00039065	2.38341	1
Carpinontriol A	Com_3142_neg	-1.07	0.0005468	2.3747	1
Combretastatin A4	Com_1726_pos	-1.07	0.00047228	2.36478	1
Daibucarboline B	Com_3032_neg	-1.05	0.00063284	2.35255	1
Shogasulfonic acid C	Com_3727_neg	-1.11	0.00061733	2.32788	1
FR140423	Com_7416_pos	-1.67	0.0012342	2.28132	1
2-Hydroxy-6-oxonona-2,4-diene-1,9-dioate	Com_1507_neg	-1.03	0.0014642	2.26262	1
Acetyl phosphate	Com_115_neg	1.42	0.0016474	2.25753	1
8-Aminoguanosine	Com_2551_neg	-1.88	0.0012662	2.25698	1
2-Methyl-3-phenyl-2-propenal	Com_1244_neg	1.53	0.0027276	2.23645	1
PC(22:4(7Z,10Z,13Z,16Z)/20:5(7Z,9Z,11E,13E,17Z)-3OH(5,6,15))	Com_10369_pos	-1.09	0.0032472	2.15351	1
Tremetone	Com_1458_neg	-1.14	0.0059149	2.11401	1
N6-Methyl-2'-deoxyadenosine	Com_1296_pos	1.04	0.0050262	2.09419	1
Yunngnin A	Com_1903_neg	-1.52	0.0066339	2.08064	1
Methylimidazole acetaldehyde	Com_3041_pos	-1.05	0.0065479	2.0804	1
Bergaptol-O-beta-D-glucopyranoside	Com_7442_pos	1.23	0.0049681	2.07974	1
Uridine 5'-monophosphate	Com_782_neg	2.06	0.0064792	2.05863	1
Pyrisoxazole	Com_2410_neg	-1.59	0.008204	2.05771	1
LysoPE(0:0/18:2(9Z,12Z))	Com_4017_neg	1.71	0.0086172	2.03393	1
10H-Pyrido(3,2-b)(1,4)benzothiazine, 10-(2-(dibutylamino)ethyl)-	Com_3281_neg	2.14	0.0097033	2.02485	1
Argininosuccinic acid	Com_481_neg	-1	0.0095073	2.01613	1
Crataegolic acid	Com_8548_pos	1.3	0.010269	2.00834	1
12(S)-HHT	Com_5645_pos	1.33	0.011011	2.00327	1
Thiamine	Com_1265_pos	-3.22	0.010055	2.00245	1
Guanosine	Com_539_neg	1.12	0.0084391	1.99664	1
Combretastatin A1	Com_6845_pos	-1.62	0.012254	1.99141	1
Broussonol A	Com_3858_neg	-2.05	0.0093721	1.99054	1
2-Oxoarginine	Com_3447_pos	1.65	0.0097303	1.99007	1
Dehydrorobustol B	Com_3744_neg	1.21	0.012445	1.9892	1
5'-Deoxyadenosine	Com_1136_pos	1.22	0.012358	1.97276	1
Palmitic acid	Com_1998_neg	1.11	0.015293	1.9649	1
Gardnerine	Com_3424_neg	1.31	0.01287	1.9597	1
6-Methoxycamalexin	Com_4333_pos	-1.01	0.011031	1.9542	1
2'-Deoxyguanosine	Com_455_neg	1.98	0.012666	1.94507	1
Cyclocalopin F	Com_2481_neg	-1.98	0.012161	1.93698	1
L-Arginine	Com_296_pos	1.27	0.015149	1.9345	1
Nigellidine	Com_5934_pos	-2.68	0.01594	1.93401	1
ROTIORINOL A	Com_3532_neg	-1.07	0.012174	1.92802	1
Isosafrole	Com_1281_neg	2.11	0.016856	1.91985	1
1-Palmitoyl Lysophosphatidic Acid	Com_8279_pos	1.39	0.017479	1.9127	1
Sodwanone G	Com_4072_neg	1.28	0.015745	1.91127	1
LysoPC(14:0/0:0)	Com_1161_neg	1.45	0.016058	1.89047	1
Sulfotyrosine	Com_5137_pos	-1.18	0.021603	1.88762	1
Adenosine-2'-monophosphate	Com_881_neg	1.82	0.018049	1.8815	1
Lanitine	Com_7582_pos	1.62	0.020017	1.86961	1
octahydropyrrolo[1,2-a]pyrimidine	Com_3055_pos	1.04	0.018256	1.86156	1
Irisquinone A	Com_3472_neg	6.98	0.017161	1.85474	1
Discarine F	Com_4047_neg	1	0.020011	1.85369	1
Hirsuteine	Com_950_neg	-1.18	0.018904	1.851	1
2'-Deoxyadenosine	Com_1138_pos	1.03	0.026231	1.84403	1
Masuda's compound V	Com_6730_pos	-1.46	0.019122	1.84367	1
5-O-Desosaminylplatenolide I	Com_8761_pos	1.06	0.027326	1.82459	1
LysoPE(0:0/16:0)	Com_8438_pos	1.28	0.02688	1.82417	1
3-hydroxytridecanoic acid	Com_4359_pos	-1.17	0.027436	1.82002	1
1,2-Dihydroxy-8-carboxynaphthalene	Com_3859_pos	-1.7	0.026017	1.80915	1
Dyphylline	Com_1959_neg	-1.13	0.03413	1.80711	1
ditrans,polycis-polyprenol	Com_7387_pos	-1.69	0.022225	1.8042	1
Ethyl(E,Z)-decadienoate	Com_3785_pos	-1.11	0.023982	1.80115	1
14'-apo-beta-Carotenal	Com_6353_pos	-1.47	0.033862	1.79031	1
Phe Gly	Com_4157_pos	1.35	0.0302	1.78976	1
Aflatoxin B1	Com_706_neg	1.84	0.022726	1.7869	1
Eupenifeldin	Com_8817_pos	1.27	0.027973	1.78619	1
L-Malate	Com_20_neg	-1.61	0.027445	1.77583	1
Ormetroprim	Com_5455_pos	1.13	0.025964	1.77442	1
Ginkgolic Acid	Com_880_neg	6.67	0.026146	1.76694	1
Gabazine	Com_5780_pos	-1.18	0.028971	1.76321	1
N-Desmethyl imatinib	Com_1139_neg	-1.31	0.0216	1.76299	1
3-(2,4-Dihydroxyphenyl)propanoic acid	Com_109_neg	-1.05	0.033584	1.7617	1
3,12-dihydroxydodecanoic acid	Com_1709_neg	-1.13	0.034249	1.75358	1
Simplexin B	Com_8536_pos	1.51	0.03266	1.75336	1
Glutamic acid glutamate	Com_5841_pos	1.57	0.034258	1.75073	1
AFN911	Com_8697_pos	2	0.032389	1.74884	1
12(S)-hydroxy-16-Heptadecynoic Acid	Com_5693_pos	1.05	0.032489	1.74561	1
CPA(18:1(9Z)/0:0)	Com_8134_pos	1.14	0.034999	1.74549	1
Oxyphenonium	Com_7200_pos	-1.42	0.035716	1.74302	1
Isoimperatorin	Com_474_neg	1.26	0.033119	1.74253	1
1,5-Isoquinolinediol	Com_49_neg	-1.11	0.03511	1.7415	1
Maltotetraose	Com_2954_pos	1.02	0.028847	1.73934	1
Cordyol C	Com_1874_neg	-1.1	0.034254	1.73782	1
Petunidin 3-(6''-malonylglucoside)	Com_4167_neg	1.42	0.034944	1.7321	1
2-Hydroxytetracosanoic acid	Com_3562_neg	1.12	0.037877	1.7317	1
16:0 LYSO-PE	Com_3921_neg	1.21	0.039937	1.73065	1
2,7-Dihydroxyxanthone	Com_4280_pos	-1.12	0.037624	1.73016	1
Acetyl tributyl citrate	Com_7958_pos	1.02	0.029527	1.72974	1
2-(4-Hydroxyphenyl)naphthalic anhydride	Com_2435_neg	-1.09	0.035891	1.72778	1
delta4-Dafachronic acid	Com_3787_neg	-1.29	0.03014	1.72761	1
LysoPC(18:2(9Z,12Z)/0:0)	Com_8797_pos	1.02	0.035974	1.72619	1
Spirosupinanonediol	Com_3947_neg	1.27	0.036182	1.71565	1
Eglinazine	Com_1694_neg	-1.17	0.038007	1.71499	1
N-Gluconyl ethanolamine	Com_4585_pos	1.25	0.042612	1.70657	1
(2E,4E)-N-(2-methylpropyl)dodeca-2,4-dienamide	Com_5360_pos	1.15	0.035629	1.70206	1
Glycyl-L-phenylalanine	Com_1571_neg	1.34	0.043178	1.69475	1
5,6-Dihydrouridine	Com_228_neg	1.04	0.044564	1.68878	1
2-Stearoylglycerophosphoglycerol	Com_4107_neg	1.28	0.043515	1.68605	1
2'-Deoxyuridine	Com_226_neg	1.24	0.045425	1.67896	1
2'-Deoxyadenosine 3'-monophosphate	Com_6826_pos	-1.51	0.042695	1.67744	1
PC(15:0/15:0)	Com_9344_pos	1.7	0.040619	1.67494	1
1-heptadecanoyl-sn-glycero-3-phosphocholine	Com_8687_pos	1.07	0.049625	1.67409	1
O-Acetylcyclocalopin A	Com_6976_pos	-1	0.044432	1.66564	1
CE(20:5(5Z,8Z,11Z,14Z,17Z))	Com_4250_neg	1.38	0.046833	1.6606	1
Talaroconvolutin B	Com_4085_neg	1.19	0.039418	1.6603	1
Mappain	Com_8402_pos	1.21	0.048314	1.6594	1
Putative (3-hydroxyheptadecanoyl)glycine	Com_7097_pos	-1.17	0.036785	1.65603	1
D-Ribose-5-phosphate	Com_1664_neg	1.25	0.046075	1.64841	1
2-linoleoyllysophosphatidylcholine	Com_8724_pos	1.1	0.047041	1.64492	1
R-Palmitoyl-(2-methyl) Ethanolamide	Com_6405_pos	1.12	0.046311	1.64101	1
Terbutaline	Com_204_neg	-1.17	0.046854	1.63404	1
N-Palmitoyl Serine	Com_3135_neg	-1.24	0.040104	1.63269	1
2'-Deoxyinosine-5'-monophosphate	Com_3010_neg	1.16	0.047823	1.63219	1
N-Acetyl-histamine	Com_3254_pos	-4.54	0.037211	1.6314	1
PC(14:1(9Z)/20:2(11Z,14Z))	Com_9565_pos	1.65	0.047556	1.62179	1
Herkesterone	Com_8635_pos	1.34	0.040231	1.6211	1
TG(18:2(9Z,12Z)/18:2(9Z,12Z)/18:3(9Z,12Z,15Z))	Com_10364_pos	1.38	0.049903	1.62109	1
Codeine-6-glucuronide	Com_4012_neg	-1.35	0.045601	1.61748	1
S-methyl-5'-thioinosine	Com_2545_neg	1.16	0.047063	1.61334	1
