# Supplementary material for: Integrated Rumen Metabolomics and Metagenomics Reveal Microbe–Metabolite Signatures Associated with Heat Tolerance in Dairy Cows
Source: Animals (Basel). 2026 Jul 11;16(14):2152. doi: 10.3390/ani16142152 (PMC13405603; doi:10.3390/ani16142152)
Supplement: Supplementary file 1 [file animals-16-02152-s001.zip › Supplementary Table S2.xlsx]

## Sheet: Sheet1
Supplementary Table S2
Taxon	Taxonomic_level	Taxon_enriched_group	Metabolite	Metabolite_enriched_group	Spearman_r	P_value	Direction
Ruminococcus_flavefaciens	Species	HT	S-methyl-5'-thioinosine	HS	-0.86014	0.000332	Negative
Acetivibrio_thermocellus	Species	HS	2'-Deoxyinosine-5'-monophosphate	HS	0.840632	0.000616	Positive
Acetivibrio_thermocellus	Species	HS	Adenosine-2'-monophosphate	HS	0.830124	0.000831	Positive
Desulfobulbus_oralis	Species	HS	Guanosine	HS	0.818182	0.001143	Positive
Desulfobulbus_oralis	Species	HS	Uridine 5'-monophosphate	HS	0.804196	0.001615	Positive
Eubacterium	Genus	HS	Adenosine-2'-monophosphate	HS	0.769231	0.003446	Positive
Desulfobulbus_oralis	Species	HS	2'-Deoxyinosine-5'-monophosphate	HS	0.762238	0.00395	Positive
Desulfobulbus_oralis	Species	HS	N-Acetyl-histamine	HT	-0.692308	0.012593	Negative
Desulfobulbus_oralis	Species	HS	D-Ribose-5-phosphate	HS	0.65035	0.022034	Positive
Desulfobulbus_oralis	Species	HS	8-Aminoguanosine	HT	-0.643357	0.024003	Negative
Acetivibrio_thermocellus	Species	HS	LysoPE(0:0/18:2(9Z,12Z))	HS	0.637479	0.025754	Positive
Desulfobulbus_oralis	Species	HS	Methylimidazole acetaldehyde	HT	-0.636364	0.026097	Negative
Desulfobulbus_oralis	Species	HS	LysoPE(0:0/18:2(9Z,12Z))	HS	0.615385	0.03317	Positive
Acetivibrio_thermocellus	Species	HS	N6-Methyl-2'-deoxyadenosine	HS	0.605955	0.036759	Positive
Acetivibrio_thermocellus	Species	HS	Acetyl phosphate	HS	0.602453	0.038159	Positive
Desulfobulbus_oralis	Species	HS	Acetyl phosphate	HS	0.601399	0.038588	Positive
